# Supplementary material for: Laser-Assisted Photo-Thermal Reaction for Ultrafast Synthesis of Single-Walled Carbon Nanotube/Copper Nanoparticles Hybrid Films as Flexible Electrodes
Source: Nanomaterials (Basel). 2024 Sep 6;14(17):1454. doi: 10.3390/nano14171454 (PMC11397256; doi:10.3390/nano14171454)
Supplement: Supplementary file 1 [file nanomaterials-14-01454-s001.zip]

Archive with 1 entries (1 files):
- nanomaterials-3185860-supplementary.pdf
